# Supplementary material for: A Shelf-Life Assessment of Sterilized Surgical Instruments Stored Under Controlled Conditions: A Comparative Study of a Single vs. Double Self-Sealing Pouch
Source: Vet Sci. 2025 Jun 9;12(6):564. doi: 10.3390/vetsci12060564 (PMC12197567; doi:10.3390/vetsci12060564)
Supplement: Supplementary file 1 [file vetsci-12-00564-s001.zip]

Archive with 1 entries (1 files):
- vetsci-3616285-supplementary.pdf
